# Supplementary material for: High baseline CD317 expression on T cells predicts favorable anifrolumab response in systemic lupus erythematosus
Source: Front Immunol. 2026 Mar 26;17:1756139. doi: 10.3389/fimmu.2026.1756139 (PMC13062285; doi:10.3389/fimmu.2026.1756139)
Supplement: Supplementary file 2 [file Table1.xlsx]

## Sheet: Supplementary Table S1
Panel	Fluorochrome	Marker	Clone	Supplier
1	FITC	CD21	Bu32	BioLegend
1	PE	CD11c	3.9	BioLegend
1	APC	CD317	RS38E	BioLegend
1	PE-Cy7	CD19	HIB19	BioLegend
1	APC-Cy7	IgD	IA6-2	BioLegend
1	BV421	CXCR5	J252D4	BioLegend
1	BV510	CD27	O323	BioLegend
1	BV785	CD3	SK7	BioLegend
1	PerCP-Cy5.5	-	-	-
2	FITC	CD138	MI15	BioLegend
2	PE	CD38	HB-7	BioLegend
2	APC	CD19	HIB19	BioLegend
2	PE-Cy7	CD20	2H7	BioLegend
2	APC-Cy7	IgD	IA6-2	BioLegend
2	BV421	CD3	UCHT1	BioLegend
2	BV510	CD27	O323	BioLegend
2	BV785	-	-	-
2	PerCP-Cy5.5	-	-	-
3	FITC	CCR7	G043H7	BioLegend
3	PE	CD3	UCHT1	BioLegend
3	APC	CD8	SK1	BioLegend
3	PE-Cy7	CD38	HB-7	BioLegend
3	APC-Cy7	CD4	RPA-T4	BioLegend
3	BV421	CD45RA	HI100	BioLegend
3	BV510	HLA-DR	L243	BioLegend
3	BV785	-	-	-
3	PerCP-Cy5.5	-	-	-
4	FITC	CD4	SK3	BioLegend
4	PE	CD38	HB-7	BioLegend
4	APC	CXCR3	G025H7	BioLegend
4	PE-Cy7	CD3	UCHT1	BioLegend
4	APC-Cy7	CCR6	G034E3	BioLegend
4	BV421	CXCR5	J252D4	BioLegend
4	BV510	HLA-DR	L243	BioLegend
4	BV785	CD8	RPA-T8	BioLegend
4	PerCP-Cy5.5	-	-	-
5	FITC	CD4	SK3	BioLegend
5	PE	PD-1 (CD279)	EH12.2H7	BioLegend
5	APC	CXCR3	G025H7	BioLegend
5	PE-Cy7	CD45RA	HI100	BioLegend
5	APC-Cy7	CCR6	G034E3	BioLegend
5	BV421	CXCR5	J252D4	BioLegend
5	BV510	CD3	UCHT1	BioLegend
5	BV785	CD8	RPA-T8	BioLegend
5	PerCP-Cy5.5	-	-	-
6	FITC	CD3	UCHT1	BioLegend
6	PE	CD127	A019D5	BioLegend
6	APC	CD25	BC96	BioLegend
6	PE-Cy7	CCR4	L291H4	BioLegend
6	APC-Cy7	CD45RA	HI100	BioLegend
6	BV421	CXCR5	J252D4	BioLegend
6	BV510	CD4	OKT4	BioLegend
6	BV785	CD8	RPA-T8	BioLegend
6	PerCP-Cy5.5	-	-	-
7	FITC	CD11c	B-ly6	BD Pharmingen
7	PE	HLA-DR	L243	BioLegend
7	APC	CD3	UCHT1	BioLegend
7	PE-Cy7	CD123	6H6	BioLegend
7	APC-Cy7	CD16	3G8	BioLegend
7	BV421	CD19	HIB19	BioLegend
7	BV510	CD14	M5E2	BioLegend
7	BV785	CD56	5.1H11	BioLegend
7	PerCP-Cy5.5	CD20	2H7	BioLegend
8	FITC	-	-	-
8	PE	TACI (CD267)	1A1-K21-M22	BD Pharmingen
8	APC	BAFF-R (CD268)	11C1	BioLegend
8	PE-Cy7	TIM-1 (CD365)	1D12	BioLegend
8	APC-Cy7	-	-	-
8	BV421	BCMA (CD269)	19F2	BioLegend
8	BV510	-	-	-
8	BV785	CD19	HIB19	BioLegend
8	PerCP-Cy5.5	-	-	-
9	FITC	CD14	HCD14	BioLegend
9	PE	CD169 (Siglec-1)	7-239	BioLegend
9	APC	CD317	RS38E	BioLegend
9	PE-Cy7	CD56	HCD56	BioLegend
9	APC-Cy7	CD16	3G8	BioLegend
9	BV421	CD163	GHI/61	BioLegend
9	BV510	CD3	UCHT1	BioLegend
9	BV785	CD19	HIB19	BioLegend
9	PerCP-Cy5.5	-	-	-
10	FITC	CCR7	G043H7	BioLegend
10	PE	CD25	BC96	BioLegend
10	APC	CXCR3	G025H7	BioLegend
10	PE-Cy7	CCR4	L291H4	BioLegend
10	APC-Cy7	CD45RA	HI100	BioLegend
10	BV421	CXCR5	J252D4	BioLegend
10	BV510	CCR6	G034E3	BioLegend
10	BV785	CD4	SK3	BioLegend
10	PerCP-Cy5.5	-	-	-
