# Supplementary material for: High baseline CD317 expression on T cells predicts favorable anifrolumab response in systemic lupus erythematosus
Source: Front Immunol. 2026 Mar 26;17:1756139. doi: 10.3389/fimmu.2026.1756139 (PMC13062285; doi:10.3389/fimmu.2026.1756139)
Supplement: Supplementary file 3 [file Table2.xlsx]

## Sheet: Supplementary Table S2
Gene Symbol	Assay ID	Catalog #	Notes
MX1	Hs00895608_m1	4331182	Additional interferon-stimulated gene included in the expanded ISG panel (not part of the four-gene interferon signature [4GS])
IFI44L	Hs00915292_m1	4331182	Constituent gene of the four-gene interferon signature (4-GS)
IFIT1	Hs03027069_m1	4331182	Additional interferon-stimulated gene included in the expanded ISG panel (not part of the four-gene interferon signature [4GS])
IFI44	Hs00197427_m1	4331182	Constituent gene of the four-gene interferon signature (4-GS)
RSAD2	Hs00369813_m1	4331182	Constituent gene of the four-gene interferon signature (4-GS)
IFI27	Hs01086373_g1	4331182	Constituent gene of the four-gene interferon signature (4-GS)
18S (rRNA)	Hs99999901_s1	4351370	Endogenous reference (house-keeping) gene
