# Supplementary material for: High baseline CD317 expression on T cells predicts favorable anifrolumab response in systemic lupus erythematosus
Source: Front Immunol. 2026 Mar 26;17:1756139. doi: 10.3389/fimmu.2026.1756139 (PMC13062285; doi:10.3389/fimmu.2026.1756139)
Supplement: Supplementary file 4 [file Table3.xlsx]

## Sheet: README
Title: Supplementary Table S3. Numerical estimates for within-patient changes in immune-cell parameters.
What this file contains: Three worksheets (“All”, “Responders”, “Non-responders”) listing back-transformed fold changes (Month 6 / baseline) with 95% CIs, raw P values, and FDR-adjusted P values for each subset.
Statistics: Analyses were performed on log₂-transformed fold changes using two-tailed one-sample t-tests. Multiplicity was controlled using the Benjamini–Hochberg false-discovery rate (FDR applied within each worksheet). Patients without paired baseline and Month-6 values were excluded.
Columns:
Subset – immune-cell subset name
raw_p – unadjusted P value (one-sample t-test on log₂FC)
adjusted_p – FDR-adjusted P value (BH method)
mean_FC – geometric mean fold change (back-transformed)
CI_95_low, CI_95_high – 95% CI of fold change (back-transformed)
n – number of paired observations
Interpretation: mean_FC < 1 indicates a decrease at Month 6 relative to baseline; > 1 indicates an increase.
Abbreviations: CI, confidence interval; FDR, false-discovery rate; FC, fold change.
Software: R (tidyverse/openxlsx); exact versions available on request.

## Sheet: All
Subset	raw_p	adjusted_p	mean_FC	CI_95_low	CI_95_high	n
WBC	0.00444718	0.0252441	1.17993	1.05788	1.31606	27
Lymphocytes	1.43182e-05	0.000209403	1.50068	1.28585	1.75141	27
CD3⁺ T cells	0.00327376	0.0201595	1.5185	1.16618	1.97727	27
CD19⁺ B cells	0.0129552	0.0582982	1.39993	1.08089	1.81313	27
Monocytes	0.00957819	0.0448259	1.30483	1.07361	1.58585	27
CD4⁺ T cells	0.629712	0.744206	1.04271	0.874268	1.2436	27
CD4⁺ naïve T cells	0.906847	0.930711	0.99429	0.900016	1.09844	27
CD4⁺ central memory T cells	0.0611227	0.188194	1.17937	0.991759	1.40247	27
CD4⁺ effector memory T cells	0.205928	0.394978	0.906641	0.776232	1.05896	27
CD4⁺ TEMRA	0.00173335	0.0126751	0.581082	0.422121	0.799904	27
CD8⁺ T cells	0.693842	0.775209	0.969451	0.825936	1.1379	27
Th1	0.128379	0.300406	0.87503	0.734756	1.04208	27
Th2	0.528488	0.672099	1.03801	0.920612	1.17037	27
Th17	0.984697	0.984697	1.00239	0.778433	1.29077	27
T-follicular helper (Tfh)	0.00228234	0.0154011	0.56994	0.405	0.802053	27
T-peripheral helper (Tph)	7.06163e-07	2.06553e-05	0.449447	0.348862	0.579032	27
Regulatory T cells (Treg)	0.471982	0.627522	0.941634	0.794931	1.11541	27
Type A helper T cells (ThA)	0.0434003	0.153874	0.80765	0.656766	0.993197	27
Naïve B cells	0.302432	0.47817	1.15043	0.874896	1.51273	27
Unswitched memory B cells	0.737318	0.784239	0.937157	0.632277	1.38905	27
Switched memory B cells	0.416674	0.58736	0.895052	0.679092	1.17969	27
Double-negative B cells (DN)	0.070928	0.197585	0.847564	0.707563	1.01526	27
Double-negative 2 B cells (DN2)	0.00876865	0.0427472	0.667142	0.497426	0.894763	27
Plasmablasts	0.149711	0.343455	0.644069	0.349727	1.18614	24
Plasma cells	0.379669	0.569503	0.640124	0.224745	1.82321	17
BAFF-R⁺ B cells	0.301521	0.47817	0.90072	0.734584	1.10443	27
TACI⁺ B cells	0.574529	0.707577	1.07988	0.817917	1.42576	27
BCMA⁺ B cells	0.250957	0.442733	0.772618	0.491857	1.21364	27
TIM-1⁺ B cells (Breg)	0.124245	0.296667	1.34128	0.91731	1.96119	27
Classical monocytes	0.175309	0.361461	1.16352	0.930556	1.4548	27
Intermediate monocytes	0.111801	0.284365	0.716094	0.471907	1.08664	27
Non-classical monocytes	0.0970185	0.257981	0.502682	0.220641	1.14525	22
Dendritic cells (total, DC)	0.197114	0.384372	1.24298	0.886702	1.74241	27
Plasmacytoid dendritic cells (pDC)	0.441359	0.604874	1.24861	0.695954	2.24014	26
Natural killer (NK) cells	0.0238989	0.103562	0.668359	0.473237	0.943932	27
CD317⁺ T cells (MFI)	3.52786e-06	6.87933e-05	0.662337	0.573228	0.765299	27
CD317⁺ B cells (MFI)	0.0023694	0.0154011	0.771772	0.658897	0.903982	27
CD317⁺ monocytes (MFI)	6.89337e-09	4.03262e-07	0.606475	0.536672	0.685358	27
CD169⁺ monocytes (MFI)	3.77085e-11	4.41189e-09	0.148232	0.103249	0.212812	27

## Sheet: Responders
Subset	raw_p	adjusted_p	mean_FC	CI_95_low	CI_95_high	n
WBC	0.00126357	0.0105599	1.3153	1.13641	1.52236	15
Lymphocytes	5.02979e-05	0.000653873	1.69447	1.39803	2.05377	15
CD3⁺ T cells	0.00139948	0.0109159	1.83106	1.32515	2.53013	15
CD19⁺ B cells	0.00829384	0.0421904	1.71467	1.17891	2.49391	15
Monocytes	0.0900892	0.245127	1.28625	0.955747	1.73105	15
CD4⁺ T cells	0.526992	0.672099	1.06807	0.859103	1.32788	15
CD4⁺ naïve T cells	0.277032	0.46304	0.940869	0.838173	1.05615	15
CD4⁺ central memory T cells	0.224006	0.410129	1.13704	0.915688	1.41191	15
CD4⁺ effector memory T cells	0.850555	0.880663	0.984198	0.823725	1.17593	15
CD4⁺ TEMRA	0.0303069	0.118197	0.66521	0.46278	0.95619	15
CD8⁺ T cells	0.444608	0.604874	1.07467	0.883092	1.3078	15
Th1	0.253531	0.442733	0.847476	0.629036	1.14177	15
Th2	0.656906	0.760971	0.972574	0.852795	1.10918	15
Th17	0.6957	0.775209	0.929076	0.625809	1.37931	15
T-follicular helper (Tfh)	0.0047293	0.0252441	0.437662	0.258009	0.742408	15
T-peripheral helper (Tph)	7.0187e-05	0.000821187	0.410901	0.29158	0.579052	15
Regulatory T cells (Treg)	0.724537	0.784239	1.03945	0.825234	1.30927	15
Type A helper T cells (ThA)	0.0317494	0.119829	0.74986	0.57885	0.97139	15
Naïve B cells	0.560757	0.697963	1.04464	0.892679	1.22248	15
Unswitched memory B cells	0.922933	0.938984	1.03075	0.532963	1.99349	15
Switched memory B cells	0.694119	0.775209	0.918308	0.582465	1.44779	15
Double-negative B cells (DN)	0.100851	0.262212	0.8089	0.624348	1.048	15
Double-negative 2 B cells (DN2)	0.0274994	0.110946	0.636448	0.429224	0.943718	15
Plasmablasts	0.175284	0.361461	0.547304	0.221308	1.35351	15
Plasma cells	0.216785	0.409094	0.277587	0.0297714	2.58821	8
BAFF-R⁺ B cells	0.716037	0.782956	0.944168	0.677467	1.31586	15
TACI⁺ B cells	0.180948	0.365016	1.21349	0.903702	1.62947	15
BCMA⁺ B cells	0.271156	0.459786	0.728586	0.40274	1.31807	15
TIM-1⁺ B cells (Breg)	0.0687938	0.196314	1.55473	0.961893	2.51296	15
Classical monocytes	0.36563	0.562878	1.19879	0.790891	1.81707	15
Intermediate monocytes	0.508701	0.661312	0.828877	0.457843	1.50059	15
Non-classical monocytes	0.703778	0.776812	0.838723	0.313528	2.24368	13
Dendritic cells (total, DC)	0.0475474	0.163619	1.56872	1.00561	2.44714	15
Plasmacytoid dendritic cells (pDC)	0.122162	0.296667	1.96147	0.81341	4.72994	14
Natural killer (NK) cells	0.261072	0.449198	0.766474	0.470953	1.24743	15
CD317⁺ T cells (MFI)	1.45877e-06	3.41352e-05	0.57632	0.496762	0.668619	15
CD317⁺ B cells (MFI)	0.000145484	0.00141847	0.659269	0.554393	0.783984	15
CD317⁺ monocytes (MFI)	4.58942e-06	7.67089e-05	0.573741	0.48619	0.677058	15
CD169⁺ monocytes (MFI)	3.72982e-08	1.45463e-06	0.105836	0.06765	0.165577	15

## Sheet: Non-responders
Subset	raw_p	adjusted_p	mean_FC	CI_95_low	CI_95_high	n
WBC	0.670006	0.768536	1.03013	0.8873	1.19596	12
Lymphocytes	0.0534699	0.173777	1.28575	0.99546	1.66069	12
CD3⁺ T cells	0.401829	0.573341	1.19663	0.757811	1.88954	12
CD19⁺ B cells	0.624198	0.744206	1.08146	0.765743	1.52735	12
Monocytes	0.0564544	0.178518	1.32886	0.990582	1.78266	12
CD4⁺ T cells	0.938896	0.94699	1.01184	0.727167	1.40796	12
CD4⁺ naïve T cells	0.467959	0.627522	1.06535	0.885122	1.28228	12
CD4⁺ central memory T cells	0.176097	0.361461	1.23449	0.895817	1.70121	12
CD4⁺ effector memory T cells	0.159494	0.358737	0.818231	0.61065	1.09638	12
CD4⁺ TEMRA	0.0273284	0.110946	0.490722	0.26501	0.908675	12
CD8⁺ T cells	0.236102	0.424984	0.852299	0.643718	1.12847	12
Th1	0.301385	0.47817	0.910737	0.753309	1.10106	12
Th2	0.283336	0.466906	1.12603	0.893229	1.4195	12
Th17	0.55076	0.692891	1.10221	0.778264	1.56099	12
T-follicular helper (Tfh)	0.224344	0.410129	0.792851	0.533164	1.17902	12
T-peripheral helper (Tph)	0.00474676	0.0252441	0.502753	0.327298	0.772263	12
Regulatory T cells (Treg)	0.164224	0.358737	0.832208	0.634502	1.09152	12
Type A helper T cells (ThA)	0.494581	0.65018	0.886189	0.608205	1.29123	12
Naïve B cells	0.386062	0.569674	1.29784	0.687288	2.45079	12
Unswitched memory B cells	0.389521	0.569674	0.83202	0.529556	1.30724	12
Switched memory B cells	0.377125	0.569503	0.866809	0.615845	1.22004	12
Double-negative B cells (DN)	0.432747	0.602754	0.898501	0.672797	1.19992	12
Double-negative 2 B cells (DN2)	0.165571	0.358737	0.707599	0.423821	1.18139	12
Plasmablasts	0.656771	0.760971	0.844835	0.363764	1.96211	9
Plasma cells	0.32811	0.511852	1.34527	0.697586	2.59432	9
BAFF-R⁺ B cells	0.18939	0.375569	0.849212	0.656652	1.09824	12
TACI⁺ B cells	0.789667	0.82492	0.93337	0.535683	1.6263	12
BCMA⁺ B cells	0.624316	0.744206	0.831418	0.371152	1.86246	12
TIM-1⁺ B cells (Breg)	0.732099	0.784239	1.11518	0.563114	2.20849	12
Classical monocytes	0.0532211	0.173777	1.12088	0.998115	1.25875	12
Intermediate monocytes	0.115762	0.288173	0.596445	0.306393	1.16108	12
Non-classical monocytes	0.0656497	0.195278	0.23997	0.0512316	1.12403	9
Dendritic cells (total, DC)	0.772446	0.8142	0.92921	0.538687	1.60284	12
Plasmacytoid dendritic cells (pDC)	0.399197	0.573341	0.737191	0.342987	1.58447	12
Natural killer (NK) cells	0.0432152	0.153874	0.563183	0.323881	0.979298	12
CD317⁺ T cells (MFI)	0.0667618	0.195278	0.78813	0.609145	1.01971	12
CD317⁺ B cells (MFI)	0.619019	0.744206	0.93977	0.719391	1.22766	12
CD317⁺ monocytes (MFI)	0.000695836	0.00626252	0.650032	0.530329	0.796754	12
CD169⁺ monocytes (MFI)	0.000123263	0.00131107	0.225853	0.128134	0.398093	12
