# Supplementary material for: High baseline CD317 expression on T cells predicts favorable anifrolumab response in systemic lupus erythematosus
Source: Front Immunol. 2026 Mar 26;17:1756139. doi: 10.3389/fimmu.2026.1756139 (PMC13062285; doi:10.3389/fimmu.2026.1756139)
Supplement: Supplementary file 5 [file Table4.xlsx]

## Sheet: Supplementary Table S4
Biomarker	AUC (95 % CI)	P‑value	Cutoff	Sensitivity (%)	Specificity (%)
CD317⁺ T cells	0.786 (0.590–0.981)	0.099	411.5 (MFI)	71.4	92.3
CD317⁺ B cells	0.731 (0.531–0.930)	0.273	914 (MFI)	64.3	84.6
CD169⁺ Monocytes	0.665 (0.438–0.892)	0.385	889 (MFI)	78.6	69.2
Tph	0.629 (0.410–0.849)	0.747	0.810 (%)	92.9	38.5
4GS	0.593 (0.365–0.822)	—	5.505 (score)	42.9	84.6
