# Supplementary material for: High baseline CD317 expression on T cells predicts favorable anifrolumab response in systemic lupus erythematosus
Source: Front Immunol. 2026 Mar 26;17:1756139. doi: 10.3389/fimmu.2026.1756139 (PMC13062285; doi:10.3389/fimmu.2026.1756139)
Supplement: Supplementary file 6 [file Table5.xlsx]

## Sheet: Supplementary Table S5
Biomarker	AUC (95 % CI)
CD317⁺ T cells	0.889 (0.753–1.000)
CD317⁺ B cells	0.856 (0.701–1.000)
CD169⁺ Monocytes	0.756 (0.557–0.954)
Tph	0.714 (0.507–0.920)
4GS	0.700 (0.496–0.904)
6GS	0.725 (0.508–0.942)
MX1	0.733 (0.512–0.955)
IFI27	0.728 (0.528–0.927)
RSAD2	0.628 (0.410–0.845)
IFIT1	0.625 (0.373–0.877)
IFI44L	0.611 (0.384–0.839)
IFI44	0.611 (0.390–0.833)
